# Supplementary material for: Expert Perspectives on the Effectiveness of Psychotherapy
Source: Int J Environ Res Public Health. 2023 Sep 11;20(18):6739. doi: 10.3390/ijerph20186739 (PMC10530554; doi:10.3390/ijerph20186739)
Supplement: Supplementary file 1 [file ijerph-20-06739-s001.zip]

Archive with 1 entries (1 files):
- ijerph-2538809-supplementary.pdf
